# Supplementary material for: Genetic and Pharmacological Inhibition of NOX4 Protects Against Rhabdomyolysis-Induced Acute Kidney Injury Through Suppression of Endoplasmic Reticulum Stress
Source: Antioxidants (Basel). 2025 Sep 25;14(10):1162. doi: 10.3390/antiox14101162 (PMC12561498; doi:10.3390/antiox14101162)
Supplement: Supplementary file 1 [file antioxidants-14-01162-s001.zip]

Archive with 1 entries (1 files):
- antioxidants-3824579-Supplementary materials.pdf
